# Supplementary material for: Investigating Owner Use of Dietary Supplements in Dogs with Canine Cognitive Dysfunction
Source: Animals (Basel). 2023 Sep 29;13(19):3056. doi: 10.3390/ani13193056 (PMC10571926; doi:10.3390/ani13193056)
Supplement: Supplementary file 1 [file animals-13-03056-s001.zip]

Archive with 2 entries (2 files):
- Figure S1-Owner questionnaire Nutrition and use of dietary supplements in dogs with age related behavioral changes.pdf
- Table S1-Data stratified into with out without CCD diagnosis.xlsx
